# Supplementary material for: Keratinocytes and PDGF-B/PDGFRβ signaling modulate peripheral opioid tolerance
Source: iScience. 2026 Jun 30;29(7):116634. doi: 10.1016/j.isci.2026.116634 (PMC13378143; doi:10.1016/j.isci.2026.116634)
Supplement: Table S2. Excel spreadsheet related to Figures 2 and S2 — Statistical analyses for the data in Figures 2 and S2. [file mmc3.xlsx]

## Sheet: FIG 2
Supplementary Table 2a. Statistical analysis for Figure 2
Figure	Panel	Test		Group-size	Statistic		P value	Pair-wise comparison	Statistic 2
									Test details			Summary	Adjusted P Value
2	A	Repeated measures 2-way ANOVA (treatment x time)		Vehicle= 9	F (13.59, 145.0) = 22.82	Time x treatment	P<0.0001	Tuckey post hoc comparison
	♀♂			Morphine = 9	F (4.530, 145.0) = 23.14	Time	P<0.0001		BL
				PFGFR-β mAb = 8	F (3, 32) = 176.0	treatment	P<0.0001		Vehicle vs. Morphine			ns	0.9789
				Morphine + PFGFR-β mAb = 10					Vehicle vs. Morphine + PFGFR-β mAb			ns	0.9594
									Vehicle vs. PFGFR-β mAb			ns	0.8568
									Morphine vs. Morphine + PFGFR-β mAb			ns	0.8405
									Morphine vs. PFGFR-β mAb			ns	0.9916
									Morphine + PFGFR-β mAb vs. PFGFR-β mAb			ns	0.5273
									D1
									Vehicle vs. Morphine			****	<0.0001
									Vehicle vs. Morphine + PFGFR-β mAb			****	<0.0001
									Vehicle vs. PFGFR-β mAb			ns	0.8984
									Morphine vs. Morphine + PFGFR-β mAb			ns	0.4813
									Morphine vs. PFGFR-β mAb			****	<0.0001
									Morphine + PFGFR-β mAb vs. PFGFR-β mAb			****	<0.0001
									D2
									Vehicle vs. Morphine			****	<0.0001
									Vehicle vs. Morphine + PFGFR-β mAb			****	<0.0001
									Vehicle vs. PFGFR-β mAb			ns	0.4475
									Morphine vs. Morphine + PFGFR-β mAb			**	0.0098
									Morphine vs. PFGFR-β mAb			****	<0.0001
									Morphine + PFGFR-β mAb vs. PFGFR-β mAb			****	<0.0001
									D3
									Vehicle vs. Morphine			ns	0.2072
									Vehicle vs. Morphine + PFGFR-β mAb			****	<0.0001
									Vehicle vs. PFGFR-β mAb			ns	0.9877
									Morphine vs. Morphine + PFGFR-β mAb			****	<0.0001
									Morphine vs. PFGFR-β mAb			*	0.0358
									Morphine + PFGFR-β mAb vs. PFGFR-β mAb			****	<0.0001
									D4
									Vehicle vs. Morphine			ns	0.9994
									Vehicle vs. Morphine + PFGFR-β mAb			****	<0.0001
									Vehicle vs. PFGFR-β mAb			ns	0.8892
									Morphine vs. Morphine + PFGFR-β mAb			****	<0.0001
									Morphine vs. PFGFR-β mAb			ns	0.9187
									Morphine + PFGFR-β mAb vs. PFGFR-β mAb			****	<0.0001
									D5
									Vehicle vs. Morphine			ns	0.997
									Vehicle vs. Morphine + PFGFR-β mAb			****	<0.0001
									Vehicle vs. PFGFR-β mAb			ns	0.9314
									Morphine vs. Morphine + PFGFR-β mAb			****	<0.0001
									Morphine vs. PFGFR-β mAb			ns	0.818
									Morphine + PFGFR-β mAb vs. PFGFR-β mAb			****	<0.0001
2	B	Repeated measures 2-way ANOVA (treatment x time)		Vehicle = 9	F (7.647, 68.82) = 19.22	Time x treatment	P<0.0001	Tuckey post hoc comparison	Test details			Summary	Adjusted P Value
	♀♂			IgG2a = 4	F (3.823, 68.82) = 10.94	Time	P<0.0001		BL
				IgG2a + morphine = 8	F (2, 18) = 43.18	treatment	P<0.0001		Vehicle vs. IgG2a			ns	0.7646
									Vehicle vs. IgG2a + MS			ns	0.8354
									IgG2a vs. IgG2a + MS			ns	0.5282
									D1
									Vehicle vs. IgG2a			ns	0.9745
									Vehicle vs. IgG2a + MS			****	<0.0001
									IgG2a vs. IgG2a + MS			***	0.0001
									D2
									Vehicle vs. IgG2a			ns	0.9998
									Vehicle vs. IgG2a + MS			****	<0.0001
									IgG2a vs. IgG2a + MS			***	0.0005
									D3
									Vehicle vs. IgG2a			ns	0.7355
									Vehicle vs. IgG2a + MS			ns	0.3763
									IgG2a vs. IgG2a + MS			*	0.0484
									D4
									Vehicle vs. IgG2a			ns	0.5221
									Vehicle vs. IgG2a + MS			ns	0.7105
									IgG2a vs. IgG2a + MS			ns	0.9904
									D5
									Vehicle vs. IgG2a			ns	0.6481
									Vehicle vs. IgG2a + MS			ns	0.7218
									IgG2a vs. IgG2a + MS			ns	0.9345
2	C	Repeated measures 2-way ANOVA (treatment x time)		Vehicle = 12	F (13.43, 196.9) = 28.01	Time x treatment	P<0.0001	Tuckey post hoc comparison	Test details			Summary	Adjusted P Value
	♀♂			Morphine = 12	F (4.476, 196.9) = 33.42	Time	P<0.0001		BL
				PDGFRβ- Fc = 12	F (3, 44) = 124.6	treatment	P<0.0001		Vehicle vs. Morphine			ns	0.896
				Morphine + PDGFRβ- Fc = 12					Vehicle vs. PFGFR-b Fc + Morphine			ns	0.7987
									Vehicle vs. PFGFR-b Fc			ns	>0.9999
									Morphine vs. PFGFR-b Fc + Morphine			ns	>0.9999
									Morphine vs. PFGFR-b Fc			ns	0.8975
									PFGFR-b Fc + Morphine vs. PFGFR-b Fc			ns	0.7884
									D1
									Vehicle vs. Morphine			****	<0.0001
									Vehicle vs. PFGFR-b Fc + Morphine			****	<0.0001
									Vehicle vs. PFGFR-b Fc			ns	>0.9999
									Morphine vs. PFGFR-b Fc + Morphine			ns	0.6089
									Morphine vs. PFGFR-b Fc			****	<0.0001
									PFGFR-b Fc + Morphine vs. PFGFR-b Fc			****	<0.0001
									D2
									Vehicle vs. Morphine			****	<0.0001
									Vehicle vs. PFGFR-b Fc + Morphine			****	<0.0001
									Vehicle vs. PFGFR-b Fc			ns	0.9491
									Morphine vs. PFGFR-b Fc + Morphine			ns	0.9747
									Morphine vs. PFGFR-b Fc			****	<0.0001
									PFGFR-b Fc + Morphine vs. PFGFR-b Fc			****	<0.0001
									D3
									Vehicle vs. Morphine			ns	0.1362
									Vehicle vs. PFGFR-b Fc + Morphine			****	<0.0001
									Vehicle vs. PFGFR-b Fc			ns	0.996
									Morphine vs. PFGFR-b Fc + Morphine			****	<0.0001
									Morphine vs. PFGFR-b Fc			ns	0.1411
									PFGFR-b Fc + Morphine vs. PFGFR-b Fc			****	<0.0001
									D4
									Vehicle vs. Morphine			ns	0.9985
									Vehicle vs. PFGFR-b Fc + Morphine			****	<0.0001
									Vehicle vs. PFGFR-b Fc			ns	0.9479
									Morphine vs. PFGFR-b Fc + Morphine			****	<0.0001
									Morphine vs. PFGFR-b Fc			ns	0.884
									PFGFR-b Fc + Morphine vs. PFGFR-b Fc			****	<0.0001
									D5
									Vehicle vs. Morphine			ns	0.9988
									Vehicle vs. PFGFR-b Fc + Morphine			****	<0.0001
									Vehicle vs. PFGFR-b Fc			ns	0.7563
									Morphine vs. PFGFR-b Fc + Morphine			****	<0.0001
									Morphine vs. PFGFR-b Fc			ns	0.7413
									PFGFR-b Fc + Morphine vs. PFGFR-b Fc			****	<0.0001
2	D	Repeated measures 2-way ANOVA (treatment x time)		Morphine = 6	F (10.72, 80.42) = 15.46	Time x treatment	P<0.0001	Dunnett's post hoc comparison	Test details			Summary	Adjusted P Value
	♀♂			Morphine + PDGFRβ- Fc = 6	F (5.361, 80.42) = 770.9	Time	P<0.0001	Comparison to morphine	BSL
				Morphine + PFGFR-β mAb = 6	F (2, 15) = 44.06	treatment	P<0.0001		Morphine vs. Morphine + PDGFRβ-Fc			ns	0.8973
									Morphine vs. Morphine + PDGFRβ-mAb			ns	0.8809
									5
									Morphine vs. Morphine + PDGFRβ-Fc			ns	0.987
									Morphine vs. Morphine + PDGFRβ-mAb			ns	>0.9999
									10
									Morphine vs. Morphine + PDGFRβ-Fc			ns	0.8529
									Morphine vs. Morphine + PDGFRβ-mAb			ns	0.995
									15
									Morphine vs. Morphine + PDGFRβ-Fc			ns	0.1934
									Morphine vs. Morphine + PDGFRβ-mAb			ns	0.3228
									20
									Morphine vs. Morphine + PDGFRβ-Fc			ns	0.9882
									Morphine vs. Morphine + PDGFRβ-mAb			ns	0.9322
									25
									Morphine vs. Morphine + PDGFRβ-Fc			ns	0.3883
									Morphine vs. Morphine + PDGFRβ-mAb			ns	0.5779
									30
									Morphine vs. Morphine + PDGFRβ-Fc			ns	0.9495
									Morphine vs. Morphine + PDGFRβ-mAb			***	0.0004
									35
									Morphine vs. Morphine + PDGFRβ-Fc			ns	0.9691
									Morphine vs. Morphine + PDGFRβ-mAb			****	<0.0001
									40
									Morphine vs. Morphine + PDGFRβ-Fc			ns	0.9427
									Morphine vs. Morphine + PDGFRβ-mAb			****	<0.0001
									45
									Morphine vs. Morphine + PDGFRβ-Fc			ns	0.8339
									Morphine vs. Morphine + PDGFRβ-mAb			***	0.0001
									50
									Morphine vs. Morphine + PDGFRβ-Fc			ns	0.9989
									Morphine vs. Morphine + PDGFRβ-mAb			****	<0.0001
									55
									Morphine vs. Morphine + PDGFRβ-Fc			ns	0.7677
									Morphine vs. Morphine + PDGFRβ-mAb			***	0.0009
									60
									Morphine vs. Morphine + PDGFRβ-Fc			ns	0.7217
									Morphine vs. Morphine + PDGFRβ-mAb			**	0.0037
									65
									Morphine vs. Morphine + PDGFRβ-Fc			ns	0.7835
									Morphine vs. Morphine + PDGFRβ-mAb			**	0.0029
									70
									Morphine vs. Morphine + PDGFRβ-Fc			ns	0.2458
									Morphine vs. Morphine + PDGFRβ-mAb			ns	0.9853
2	E	Repeated measures 2-way ANOVA (treatment x time)		Vehicle = 11	F (3.858, 81.01) = 33.17	Time x treatment	P<0.0001	Dunnett's post hoc comparison	Test details			Summary	Adjusted P Value
	♀♂			PDGF-BB = 12	F (3.858, 81.01) = 34.98	Time	P<0.0001		Vehicle
					F (1, 21) = 20.71	treatment	P=0.0002		BSL vs. 1			ns	0.7467
									BSL vs. 2			ns	0.0638
									BSL vs. 3			ns	0.0856
									BSL vs. 4			ns	0.9673
									BSL vs. 5			****	<0.0001
									PDGF-BB
									BSL vs. 1			ns	0.9997
									BSL vs. 2			ns	0.5169
									BSL vs. 3			ns	0.9965
									BSL vs. 4			ns	0.8174
									BSL vs. 5			ns	>0.9999
2	F	Repeated measures 2-way ANOVA (treatment x time)		Vehicle = 6	F (1.544, 15.44) = 21.21	Time x treatment	P<0.0001	Dunnett's post hoc comparison	Test details			Summary	Adjusted P Value
	♀♂			PDGF-BB = 6	F (1.544, 15.44) = 1202	Time	P<0.0001		PDGF-BB + Morphine
					F (1, 10) = 44.04	treatment	P<0.0001		BSL vs. 1			ns	0.1369
									BSL vs. 2			****	<0.0001
									Saline + Morphine
									BSL vs. 1			ns	0.9946
									BSL vs. 2			****	<0.0001
Foot notes: Statistical analysis and results for data presented in Figure 2

## Sheet: SUP Fig2
Supplementary Table 2b. Statistical analysis for Supplementary Figure 2
Figure	Panel	Test		Group-size	Statistic		P value	Pair-wise comparison	Statistic 2
									Test details			Summary	Adjusted P Value
Sup. Fig.2	A left	Repeated measures 2-way ANOVA (treatment x time)		Vehicle = 5	F (15, 70) = 9.797	Time x treatment	P<0.0001	Tuckey post hoc comparison
	♀			Morphine = 4	F (3.777, 52.87) = 9.557	Time	P<0.0001		BL
				PFGFR-β mAb = 4	F (3, 14) = 74.21	treatment	P<0.0001		Vehicle vs. Morphine			ns	0.8536
				Morphine + PFGFR-β mAb = 5					Vehicle vs. Morphine + PFGFR-β mAb			ns	0.9965
									Vehicle vs. PFGFR-β mAb			ns	0.9147
									Morphine vs. Morphine + PFGFR-β mAb			ns	0.88
									Morphine vs. PFGFR-β mAb			ns	0.9948
									Morphine + PFGFR-β mAb vs. PFGFR-β mAb			ns	0.941
									D1
									Vehicle vs. Morphine			ns	0.0553
									Vehicle vs. Morphine + PFGFR-β mAb			**	0.0041
									Vehicle vs. PFGFR-β mAb			ns	0.9926
									Morphine vs. Morphine + PFGFR-β mAb			ns	0.9957
									Morphine vs. PFGFR-β mAb			ns	0.0576
									Morphine + PFGFR-β mAb vs. PFGFR-β mAb			**	0.0059
									D2
									Vehicle vs. Morphine			**	0.0033
									Vehicle vs. Morphine + PFGFR-β mAb			**	0.0017
									Vehicle vs. PFGFR-β mAb			ns	0.8943
									Morphine vs. Morphine + PFGFR-β mAb			ns	0.186
									Morphine vs. PFGFR-β mAb			*	0.0353
									Morphine + PFGFR-β mAb vs. PFGFR-β mAb			**	0.0047
									D3
									Vehicle vs. Morphine			ns	0.9967
									Vehicle vs. Morphine + PFGFR-β mAb			**	0.0048
									Vehicle vs. PFGFR-β mAb			ns	0.8784
									Morphine vs. Morphine + PFGFR-β mAb			***	0.0002
									Morphine vs. PFGFR-β mAb			ns	0.8406
									Morphine + PFGFR-β mAb vs. PFGFR-β mAb			**	0.002
									D4
									Vehicle vs. Morphine			ns	0.99
									Vehicle vs. Morphine + PFGFR-β mAb			****	<0.0001
									Vehicle vs. PFGFR-β mAb			ns	0.6546
									Morphine vs. Morphine + PFGFR-β mAb			****	<0.0001
									Morphine vs. PFGFR-β mAb			ns	0.789
									Morphine + PFGFR-β mAb vs. PFGFR-β mAb			***	0.0002
									D5
									Vehicle vs. Morphine			ns	0.8601
									Vehicle vs. Morphine + PFGFR-β mAb			***	0.0002
									Vehicle vs. PFGFR-β mAb			ns	0.5662
									Morphine vs. Morphine + PFGFR-β mAb			***	0.0006
									Morphine vs. PFGFR-β mAb			*	0.0381
									Morphine + PFGFR-β mAb vs. PFGFR-β mAb			****	<0.0001
Sup. Fig.2	A right	Repeated measures 2-way ANOVA (treatment x time)		Vehicle = 4	F (15, 70) = 16.33	Time x treatment	P<0.0001	Tuckey post hoc comparison	Test details			Summary	Adjusted P Value
	♂			Morphine = 5	F (3.719, 52.07) = 15.30	Time	P<0.0001		BL
				PFGFR-β mAb = 4	F (3, 14) = 112.7	treatment	P<0.0001		Vehicle vs. Morphine			ns	0.9653
				Morphine + PFGFR-β mAb = 5					Vehicle vs. Morphine + PFGFR-β mAb			ns	0.4061
				PFGFR-β mAb = 4	F (3, 14) = 112.7	treatment	P<0.0001		Vehicle vs. Morphine			ns	0.9653
				Morphine + PFGFR-β mAb = 5					Vehicle vs. Morphine + PFGFR-β mAb			ns	0.4061
									Vehicle vs. PFGFR-β mAb			ns	0.9841
									Morphine vs. Morphine + PFGFR-β mAb			ns	0.9709
									Morphine vs. PFGFR-β mAb			ns	0.9312
									Morphine + PFGFR-β mAb vs. PFGFR-β mAb			ns	0.5795
									D1
									Vehicle vs. Morphine			****	<0.0001
									Vehicle vs. Morphine + PFGFR-β mAb			****	<0.0001
									Vehicle vs. PFGFR-β mAb			ns	0.5337
									Morphine vs. Morphine + PFGFR-β mAb			*	0.0336
									Morphine vs. PFGFR-β mAb			****	<0.0001
									Morphine + PFGFR-β mAb vs. PFGFR-β mAb			****	<0.0001
									D2
									Vehicle vs. Morphine			**	0.0016
									Vehicle vs. Morphine + PFGFR-β mAb			***	0.0006
									Vehicle vs. PFGFR-β mAb			ns	0.5102
									Morphine vs. Morphine + PFGFR-β mAb			ns	0.0879
									Morphine vs. PFGFR-β mAb			**	0.0061
									Morphine + PFGFR-β mAb vs. PFGFR-β mAb			**	0.0012
									D3
									Vehicle vs. Morphine			**	0.0037
									Vehicle vs. Morphine + PFGFR-β mAb			***	0.0006
									Vehicle vs. PFGFR-β mAb			ns	0.5863
									Morphine vs. Morphine + PFGFR-β mAb			**	0.0062
									Morphine vs. PFGFR-β mAb			*	0.012
									Morphine + PFGFR-β mAb vs. PFGFR-β mAb			***	0.0009
									D4
									Vehicle vs. Morphine			ns	0.9363
									Vehicle vs. Morphine + PFGFR-β mAb			**	0.0062
									Vehicle vs. PFGFR-β mAb			ns	0.9925
									Morphine vs. Morphine + PFGFR-β mAb			**	0.0026
									Morphine vs. PFGFR-β mAb			ns	>0.9999
									Morphine + PFGFR-β mAb vs. PFGFR-β mAb			**	0.0072
									D5
									Vehicle vs. Morphine			ns	0.6449
									Vehicle vs. Morphine + PFGFR-β mAb			**	0.0029
									Vehicle vs. PFGFR-β mAb			ns	0.993
									Morphine vs. Morphine + PFGFR-β mAb			**	0.0021
									Morphine vs. PFGFR-β mAb			ns	0.8405
									Morphine + PFGFR-β mAb vs. PFGFR-β mAb			**	0.0045
Sup. Fig.2	A	3-way ANOVA (sex x treatment x time)		female/Vehicle = 5	F (5, 168) = 25.507	day	P<0.0001	Not computed	Test details			Summary	Adjusted P Value
	♀♂			female/Morphine = 4	F (3, 168) = 228.104	treatment	P<0.0001
				female/PFGFR-β mAb = 4	F (1, 168) = 0.005	sex	0.942
				female/Morphine + PFGFR-β mAb = 5	F (15, 168) = 21.968	day x treatment	P<0.0001
				male/Vehicle = 4	F (5, 168) = 0.588	day x sex	0.709
				male/Morphine = 5	F (3, 168) = 1.532	treatment x sex	0.208
				male/PFGFR-β mAb = 4	F (15, 168) = 1.376	day x treatment x sex	0.164
				male/Morphine + PFGFR-β mAb = 5
Sup. Fig.2	B left	Repeated measures 2-way ANOVA (treatment x time)		Vehicle = 6	F (12.15, 81.02) = 14.89	Time x treatment	P<0.0001	Tuckey post hoc comparison	Test details			Summary	Adjusted P Value
	♀			Morphine = 6	F (4.051, 81.02) = 16.70	Time	P<0.0001		BL
				PDGFRβ- Fc = 6	F (3, 20) = 92.24	treatment	P<0.0001		Vehicle vs. Morphine			ns	0.9997
				Morphine + PDGFRβ- Fc = 6					Vehicle vs. PFGFR-b Fc + Morphine			ns	0.978
				Morphine + PDGFRβ- Fc = 6					Vehicle vs. PFGFR-b Fc			ns	0.9769
									Morphine vs. PFGFR-b Fc + Morphine			ns	0.9808
									Morphine vs. PFGFR-b Fc			ns	0.9963
									PFGFR-b Fc + Morphine vs. PFGFR-b Fc			ns	0.871
									D1
									Vehicle vs. Morphine			****	<0.0001
									Vehicle vs. PFGFR-b Fc + Morphine			****	<0.0001
									Vehicle vs. PFGFR-b Fc			ns	>0.9999
									Morphine vs. PFGFR-b Fc + Morphine			ns	0.744
									Morphine vs. PFGFR-b Fc			****	<0.0001
									PFGFR-b Fc + Morphine vs. PFGFR-b Fc			****	<0.0001
									D2
									Vehicle vs. Morphine			**	0.0018
									Vehicle vs. PFGFR-b Fc + Morphine			***	0.0003
									Vehicle vs. PFGFR-b Fc			ns	0.9496
									Morphine vs. PFGFR-b Fc + Morphine			ns	0.8017
									Morphine vs. PFGFR-b Fc			**	0.0032
									PFGFR-b Fc + Morphine vs. PFGFR-b Fc			***	0.0009
									D3
									Vehicle vs. Morphine			ns	0.8086
									Vehicle vs. PFGFR-b Fc + Morphine			****	<0.0001
									Vehicle vs. PFGFR-b Fc			ns	0.9904
									Morphine vs. PFGFR-b Fc + Morphine			****	<0.0001
									Morphine vs. PFGFR-b Fc			ns	0.8873
									PFGFR-b Fc + Morphine vs. PFGFR-b Fc			****	<0.0001
									D4
									Vehicle vs. Morphine			ns	0.9941
									Vehicle vs. PFGFR-b Fc + Morphine			**	0.0015
									Vehicle vs. PFGFR-b Fc			ns	0.8242
									Morphine vs. PFGFR-b Fc + Morphine			**	0.002
									Morphine vs. PFGFR-b Fc			ns	0.8852
									PFGFR-b Fc + Morphine vs. PFGFR-b Fc			**	0.0019
									D5
									Vehicle vs. Morphine			ns	0.9744
									Vehicle vs. PFGFR-b Fc + Morphine			**	0.0022
									Vehicle vs. PFGFR-b Fc			ns	0.6719
									Morphine vs. PFGFR-b Fc + Morphine			**	0.0032
									Morphine vs. PFGFR-b Fc			ns	0.3667
									PFGFR-b Fc + Morphine vs. PFGFR-b Fc			**	0.0014
Sup. Fig.2	B right	Repeated measures 2-way ANOVA (treatment x time)		Vehicle = 6	F (11.88, 79.23) = 13.44	Time x treatment	P<0.0001	Tuckey post hoc comparison	Test details			Summary	Adjusted P Value
	♂			Morphine = 6	F (3.961, 79.23) = 17.96	Time	P<0.0001		BL
				PDGFRβ- Fc = 6	F (3, 20) = 49.75	treatment	P<0.0001		Vehicle vs. Morphine			ns	0.7907
				Morphine + PDGFRβ- Fc = 6					Vehicle vs. PFGFR-b Fc + Morphine			ns	0.8477
									Vehicle vs. PFGFR-b Fc			ns	0.9906
									Morphine vs. PFGFR-b Fc + Morphine			ns	0.9849
									Morphine vs. PFGFR-b Fc			ns	0.8949
									PFGFR-b Fc + Morphine vs. PFGFR-b Fc			ns	0.95
									D1
									Vehicle vs. Morphine			****	<0.0001
									Vehicle vs. PFGFR-b Fc + Morphine			**	0.0013
									Vehicle vs. PFGFR-b Fc			ns	0.9998
									Morphine vs. PFGFR-b Fc + Morphine			ns	0.8778
									Morphine vs. PFGFR-b Fc			****	<0.0001
									PFGFR-b Fc + Morphine vs. PFGFR-b Fc			***	0.0009
									D2
									Vehicle vs. Morphine			****	<0.0001
									Vehicle vs. PFGFR-b Fc + Morphine			***	0.001
									Vehicle vs. PFGFR-b Fc			ns	0.9984
									Morphine vs. PFGFR-b Fc + Morphine			ns	0.9596
									Morphine vs. PFGFR-b Fc			****	<0.0001
									PFGFR-b Fc + Morphine vs. PFGFR-b Fc			**	0.0011
									D3
									Vehicle vs. Morphine			*	0.025
									Vehicle vs. PFGFR-b Fc + Morphine			**	0.0029
									Vehicle vs. PFGFR-b Fc			ns	>0.9999
									Morphine vs. PFGFR-b Fc + Morphine			*	0.0186
									Morphine vs. PFGFR-b Fc			*	0.0185
									PFGFR-b Fc + Morphine vs. PFGFR-b Fc			**	0.0031
									D4
									Vehicle vs. Morphine			ns	0.9819
									Vehicle vs. PFGFR-b Fc + Morphine			*	0.0241
									Vehicle vs. PFGFR-b Fc			ns	>0.9999
									Morphine vs. PFGFR-b Fc + Morphine			*	0.0177
									Morphine vs. PFGFR-b Fc			ns	0.9819
									PFGFR-b Fc + Morphine vs. PFGFR-b Fc			*	0.0225
									D5
									Vehicle vs. Morphine			ns	0.9995
									Vehicle vs. PFGFR-b Fc + Morphine			****	<0.0001
									Vehicle vs. PFGFR-b Fc			ns	0.9767
									Morphine vs. PFGFR-b Fc + Morphine			**	0.002
									Morphine vs. PFGFR-b Fc			ns	0.9985
									PFGFR-b Fc + Morphine vs. PFGFR-b Fc			****	<0.0001
Sup. Fig.2	B	3-way ANOVA (sex x treatment x time)		female/Vehicle = 6	F (5, 240) = 28.350	day	P<0.0001	Not computed	Test details			Summary	Adjusted P Value
	♀♂			female/Morphine = 6	F (3, 240) = 229.171	treatment	P<0.0001
				female/PDGFRβ- Fc = 6	F (1, 240) = 6.431	sex	P=0.012
				female/Morphine + PDGFRβ- Fc = 6	F (15, 240) = 23.760	day x treatment	P<0.0001
				male/Vehicle = 6	F (5, 240) = 1.355	day x sex	P=0.242
				male/Morphine = 6	F (3, 240) = 2.012	treatment x sex	P=0.113
				male/PDGFRβ- Fc = 6	F (15, 240) = 0.55	day x treatment x sex	P=0.907
				male/Morphine + PDGFRβ- Fc = 6
Sup. Fig.2	C left	Repeated measures 2-way ANOVA (treatment x time)		Vehicle = 6	F (3.100, 31.00) = 26.72	Time x treatment	P<0.0001	Sidak post hoc comparison	Test details			Summary	Adjusted P Value
	♀			PDGF-BB = 6	F (3.100, 31.00) = 19.15	Time	P<0.0001		Vehicle
					F (1, 10) = 16.30	treatment	P=0.0024		BSL vs. 1			ns	0.9464
									BSL vs. 2			ns	0.8757
									BSL vs. 3			ns	0.9997
									BSL vs. 4			ns	0.2102
									BSL vs. 5			ns	0.9432
												****	<0.0001
									PDGF-BB
									BSL vs. 1			ns	0.9463
									BSL vs. 2
									BSL vs. 3			ns	0.5492
									BSL vs. 4			ns	>0.9999
									BSL vs. 5			ns	>0.9999
Sup. Fig.2	C right	Repeated measures 2-way ANOVA (treatment x time)		Vehicle = 5	F (3.573, 32.15) = 11.43	Time x treatment	P<0.0001	Sidak post hoc comparison	Test details			Summary	Adjusted P Value
	♂			PDGF-BB = 6	F (3.573, 32.15) = 17.64	Time	P<0.0001		Vehicle
					F (1, 9) = 11.79	treatment	P=0.0075		BSL vs. 1			ns	0.9973
									BSL vs. 2			*	0.0417
									BSL vs. 3			ns	0.9011
									BSL vs. 4			ns	>0.9999
									BSL vs. 5			**	0.0032
									PDGF-BB
									BSL vs. 1			ns	0.9961
									BSL vs. 2			ns	0.9639
									BSL vs. 3			ns	>0.9999
									BSL vs. 4			ns	0.9998
									BSL vs. 5			ns	>0.9999
Sup. Fig.2	C ♀♂	3-way ANOVA (sex x treatment x time)		female/Vehicle = 6	F (5, 114) = 32.901	day	P<0.0001	Not computed	Test details			Summary	Adjusted P Value
				female/PDGF-BB = 6	F (1, 114) = 26.85	treatment	P<0.0001
				male/Vehicle = 5	F (1, 114) = 7.673	sex	P=0.0070
				male/PDGF-BB = 6	F (5, 114) = 34.300	day x treatment	P<0.0001
					F (5, 114) = 1.707	day x sex	P=0.139
					F (1, 114) = 0.038	treatment x sex	P=0.845
					F (5, 114) = 0.609	day x treatment x sex	P=0.693
Sup. Fig.2	D	2-way ANOVA (treatment x time)		Vehicle = 7	F (1, 24) = 2.686	Time x treatment	P=0.1143	Unocrrected Fisher's LSD	Test details			Summary	Adjusted P Value
	♀♂			Morphine = 8	F (1, 24) = 2.686	Time	P=0.1143		Vehicle - Morphine
					F (1, 24) = 4.119	treatment	P=0.0536		Acute			ns	0.7858
									Chronic			*	0.0154
Sup. Fig.2	E	2-way ANOVA (treatment x time)		Vehicle = 7	F (1, 26) = 2.154	Time x treatment	P=0.1542	Unocrrected Fisher's LSD	Test details			Summary	Adjusted P Value
	♀♂			Morphine = 8	F (1, 26) = 2.154	Time	P=0.1542		Vehicle - Morphine
					F (1, 26) = 5.558	treatment	P=0.0262		Acute			ns	0.5347
									Chronic			*	0.0119
Foot notes: Statistical analysis and results for data presented in Figure 2
