# Supplementary material for: Keratinocytes and PDGF-B/PDGFRβ signaling modulate peripheral opioid tolerance
Source: iScience. 2026 Jun 30;29(7):116634. doi: 10.1016/j.isci.2026.116634 (PMC13378143; doi:10.1016/j.isci.2026.116634)
Supplement: Table S4. Excel spreadsheet related to Figure 4 — Statistical analyses for the data in Figure 4. [file mmc5.xlsx]

## Sheet: FIG 4
Supplementary Table 4. Statistical analyses for Figure 4
Figure	Panel	Test		Group-size	Statistic		P value	Pair-wise comparison	Statistic 2
									Test details
4	E	Student unpaired 2- tailed t test		Vehicle = 8	t=3.672, df=15		P=0.0023	N/A	N/A
				Morphine = 9
4	F	Student unpaired 2- tailed t test		Vehicle = 10	t=2.665, df=16		P=0.0169	N/A	N/A
				Morphine = 8
4	G	2-Way Mixed ANOVA (Injected Current x Treatment)		Vehicle = 9	F (13, 208) = 7.111	Injected Current x Treatment	P<0.0001	Sidak post hoc comparison	Test details	Summary	Adjusted P Value
				Morphine = 9	F (13, 208) = 85.20	Injected Current	P<0.0001		-200	*	0.0348
					F (1, 16) = 4.612	Treatment	P=0.0474		-150	ns	0.2855
									-100	ns	0.813
									-50	ns	0.9994
									0	ns	>0.9999
									50	ns	>0.9999
									100	ns	0.9659
									150	ns	0.5565
									200	ns	0.2652
									250	ns	0.0808
									300	*	0.0276
									350	**	0.0039
									400	**	0.0019
									450	**	0.0015
Foot notes: Statistical analysis and results for data presented in Figure 4
