# Supplementary material for: Keratinocytes and PDGF-B/PDGFRβ signaling modulate peripheral opioid tolerance
Source: iScience. 2026 Jun 30;29(7):116634. doi: 10.1016/j.isci.2026.116634 (PMC13378143; doi:10.1016/j.isci.2026.116634)
Supplement: Table S5. Excel spreadsheet related to Figures 5 and S4 — Statistical analyses for the data in Figures 5 and S4. [file mmc6.xlsx]

## Sheet: FIG 5
Supplementary Table 5. Statistical analysis for Figure 5
Figure	Panel	Test		Group-size	Statistic		P value	Pair-wise comparison	Statistic 2
5	B	3-way ANOVA (genotype x treatment x day)		wt/morphine = 7	F (1, 32) = 54.87	day	<0.0001	Tukey post hoc comparison	Test details			Summary	Adjusted P Value
				wt/morphine + imtinib = 9	F (1, 32) = 25.34	genotype	P<0.0001		BSL:WT - MS vs. BSL:WT - MS + I			ns	>0.9999
				Krt14-ChR2/morphine = 12	F (1, 32) = 4.780	treatment	P=0.0362		BSL:WT - MS vs. BSL:Krt14-ChR - MS			ns	0.999
				Krt14-ChR2/morphine + imtinib = 8	F (1, 32) = 14.18	day x genotype	P=0.0007		BSL:WT - MS vs. BSL:Krt14-ChR - MS + I			ns	0.989
					F (1, 32) = 7.782	day x treatment	P=0.0088		BSL:WT - MS vs. Day 5 :WT - MS			***	0.0008
					F (1, 32) = 5.434	genotype x treatment	P=0.0262		BSL:WT - MS vs. Day 5 :WT - MS + I			****	<0.0001
					F (1, 32) = 5.452	day x genotype x treatment	P=0.0260		BSL:WT - MS vs. Day 5 :Krt14-ChR - MS			ns	0.8819
									BSL:WT - MS vs. Day 5 :Krt14-ChR - MS + I			*	0.0363
									BSL:WT - MS + I vs. BSL:Krt14-ChR - MS			ns	>0.9999
									BSL:WT - MS + I vs. BSL:Krt14-ChR - MS + I			ns	0.9986
									BSL:WT - MS + I vs. Day 5 :WT - MS			****	<0.0001
									BSL:WT - MS + I vs. Day 5 :WT - MS + I			****	<0.0001
									BSL:WT - MS + I vs. Day 5 :Krt14-ChR - MS			ns	0.9519
									BSL:WT - MS + I vs. Day 5 :Krt14-ChR - MS + I			**	0.0083
									BSL:Krt14-ChR - MS vs. BSL:Krt14-ChR - MS + I			ns	>0.9999
									BSL:Krt14-ChR - MS vs. Day 5 :WT - MS			****	<0.0001
									BSL:Krt14-ChR - MS vs. Day 5 :WT - MS + I			****	<0.0001
									BSL:Krt14-ChR - MS vs. Day 5 :Krt14-ChR - MS			ns	0.9865
									BSL:Krt14-ChR - MS vs. Day 5 :Krt14-ChR - MS + I			**	0.0015
									BSL:Krt14-ChR - MS + I vs. Day 5 :WT - MS			****	<0.0001
									BSL:Krt14-ChR - MS + I vs. Day 5 :WT - MS + I			****	<0.0001
									BSL:Krt14-ChR - MS + I vs. Day 5 :Krt14-ChR - MS			ns	0.9999
									BSL:Krt14-ChR - MS + I vs. Day 5 :Krt14-ChR - MS + I			**	0.0042
									Day 5 :WT - MS vs. Day 5 :WT - MS + I			ns	>0.9999
									Day 5 :WT - MS vs. Day 5 :Krt14-ChR - MS			****	<0.0001
									Day 5 :WT - MS vs. Day 5 :Krt14-ChR - MS + I			ns	0.6433
									Day 5 :WT - MS + I vs. Day 5 :Krt14-ChR - MS			****	<0.0001
									Day 5 :WT - MS + I vs. Day 5 :Krt14-ChR - MS + I			ns	0.4646
									Day 5 :Krt14-ChR - MS vs. Day 5 :Krt14-ChR - MS + I			****	<0.0001
5	C	3-way ANOVA (genotype x treatment x day)		wt/morphine = 6	F (1, 23) = 91.25	day	P<0.0001	Tukey post hoc comparison	Test details			Summary	Adjusted P Value
				wt/morphine + imtinib = 7	F (1, 23) = 0.3536	genotype	P=0.5579		BSL:WT - MS vs. BSL:WT - MS + I			ns	0.9965
				Krt14-ChR2/morphine = 7	F (1, 23) = 5.211	treatment	P=0.0320		BSL:WT - MS vs. BSL:Krt14-ChR - MS			ns	>0.9999
				Krt14-ChR2/morphine + imtinib = 7	F (1, 23) = 0.2229	day x genotype	P=0.6413		BSL:WT - MS vs. BSL:Krt14-ChR - MS + I			ns	>0.9999
					F (1, 23) = 0.9736	day x treatment	P=0.3340		BSL:WT - MS vs. Day 5 :WT - MS			*	0.032
					F (1, 23) = 2.757	genotype x treatment	P=0.1104		BSL:WT - MS vs. Day 5 :WT - MS + I			****	<0.0001
					F (1, 23) = 0.3843	day x genotype x treatment	P=0.5414		BSL:WT - MS vs. Day 5 :Krt14-ChR - MS			****	<0.0001
									BSL:WT - MS vs. Day 5 :Krt14-ChR - MS + I			****	<0.0001
									BSL:WT - MS + I vs. BSL:Krt14-ChR - MS			ns	0.9999
									BSL:WT - MS + I vs. BSL:Krt14-ChR - MS + I			ns	>0.9999
									BSL:WT - MS + I vs. Day 5 :WT - MS			*	0.022
									BSL:WT - MS + I vs. Day 5 :WT - MS + I			***	0.0003
									BSL:WT - MS + I vs. Day 5 :Krt14-ChR - MS			***	0.0001
									BSL:WT - MS + I vs. Day 5 :Krt14-ChR - MS + I			****	<0.0001
									BSL:Krt14-ChR - MS vs. BSL:Krt14-ChR - MS + I			ns	>0.9999
									BSL:Krt14-ChR - MS vs. Day 5 :WT - MS			**	0.0072
									BSL:Krt14-ChR - MS vs. Day 5 :WT - MS + I			****	<0.0001
									BSL:Krt14-ChR - MS vs. Day 5 :Krt14-ChR - MS			**	0.0012
									BSL:Krt14-ChR - MS vs. Day 5 :Krt14-ChR - MS + I			****	<0.0001
									BSL:Krt14-ChR - MS + I vs. Day 5 :WT - MS			**	0.0082
									BSL:Krt14-ChR - MS + I vs. Day 5 :WT - MS + I			****	<0.0001
									BSL:Krt14-ChR - MS + I vs. Day 5 :Krt14-ChR - MS			****	<0.0001
									BSL:Krt14-ChR - MS + I vs. Day 5 :Krt14-ChR - MS + I			***	0.0005
									Day 5 :WT - MS vs. Day 5 :WT - MS + I			ns	0.2182
									Day 5 :WT - MS vs. Day 5 :Krt14-ChR - MS			ns	0.7868
									Day 5 :WT - MS vs. Day 5 :Krt14-ChR - MS + I			ns	0.4992
									Day 5 :WT - MS + I vs. Day 5 :Krt14-ChR - MS			ns	0.9696
									Day 5 :WT - MS + I vs. Day 5 :Krt14-ChR - MS + I			ns	0.9994
									Day 5 :Krt14-ChR - MS vs. Day 5 :Krt14-ChR - MS + I			ns	0.9997
5	D	3-way ANOVA (genotype x treatment x day)		wt/morphine = 6	F (1, 30) = 104.3	day	P<0.0001	Tukey post hoc comparison	Test details			Summary	Adjusted P Value
				wt/morphine + PDGFRb-Fc = 6	F (1, 30) = 66.78	genotype	P<0.0001		BSL:WT - MS vs. BSL:WT - MS+Fc			ns	0.8398
				Krt14-ChR2/morphine = 12	F (1, 30) = 1.472	treatment	P=0.2345		BSL:WT - MS vs. BSL:Krt14-ChR2 - MS			ns	0.1738
				Krt14-ChR2/morphine + PDGFRb-Fc = 10	F (1, 30) = 21.72	day x genotype	P<0.0001		BSL:WT - MS vs. BSL:Krt14ChR2 - MS+Fc			ns	0.1718
					F (1, 30) = 8.728	day x treatment	P=0.0060		BSL:WT - MS vs. Day 5 :WT - MS			***	0.0001
					F (1, 30) = 4.475	genotype x treatment	P=0.0428		BSL:WT - MS vs. Day 5 :WT - MS+Fc			****	<0.0001
					F (1, 30) = 0.3583	day x genotype x treatment	P=0.5539		BSL:WT - MS vs. Day 5 :Krt14-ChR2 - MS			ns	0.7501
									BSL:WT - MS vs. Day 5 :Krt14ChR2 - MS+Fc			ns	0.5965
									BSL:WT - MS+Fc vs. BSL:Krt14-ChR2 - MS			ns	0.9787
									BSL:WT - MS+Fc vs. BSL:Krt14ChR2 - MS+Fc			ns	0.9705
									BSL:WT - MS+Fc vs. Day 5 :WT - MS			****	<0.0001
									BSL:WT - MS+Fc vs. Day 5 :WT - MS+Fc			****	<0.0001
									BSL:WT - MS+Fc vs. Day 5 :Krt14-ChR2 - MS			ns	>0.9999
									BSL:WT - MS+Fc vs. Day 5 :Krt14ChR2 - MS+Fc			*	0.0224
									BSL:Krt14-ChR2 - MS vs. BSL:Krt14ChR2 - MS+Fc			ns	>0.9999
									BSL:Krt14-ChR2 - MS vs. Day 5 :WT - MS			****	<0.0001
									BSL:Krt14-ChR2 - MS vs. Day 5 :WT - MS+Fc			****	<0.0001
									BSL:Krt14-ChR2 - MS vs. Day 5 :Krt14-ChR2 - MS			ns	0.9113
									BSL:Krt14-ChR2 - MS vs. Day 5 :Krt14ChR2 - MS+Fc			****	<0.0001
									BSL:Krt14ChR2 - MS+Fc vs. Day 5 :WT - MS			****	<0.0001
									BSL:Krt14ChR2 - MS+Fc vs. Day 5 :WT - MS+Fc			****	<0.0001
									BSL:Krt14ChR2 - MS+Fc vs. Day 5 :Krt14-ChR2 - MS			ns	0.9005
									BSL:Krt14ChR2 - MS+Fc vs. Day 5 :Krt14ChR2 - MS+Fc			***	0.0003
									Day 5 :WT - MS vs. Day 5 :WT - MS+Fc			ns	0.9983
									Day 5 :WT - MS vs. Day 5 :Krt14-ChR2 - MS			****	<0.0001
									Day 5 :WT - MS vs. Day 5 :Krt14ChR2 - MS+Fc			**	0.0017
									Day 5 :WT - MS+Fc vs. Day 5 :Krt14-ChR2 - MS			****	<0.0001
									Day 5 :WT - MS+Fc vs. Day 5 :Krt14ChR2 - MS+Fc			***	0.0001
									Day 5 :Krt14-ChR2 - MS vs. Day 5 :Krt14ChR2 - MS+Fc			**	0.0032
5	E	3-way ANOVA (genotype x treatment x day)		wt/morphine = 5	F (1, 20) = 338.5	day	P<0.0001	Tukey post hoc comparison	Test details			Summary	Adjusted P Value
				wt/morphine + PDGFRb-Fc = 7	F (1, 20) = 0.4780	genotype	P=0.4973		BSL:WT - MS vs. BSL:WT - MS+Fc			ns	0.9999
				Krt14-ChR2/morphine = 7	F (1, 20) = 2.171	treatment	P=0.1562		BSL:WT - MS vs. BSL:Krt14-ChR2 - MS			ns	0.9513
				Krt14-ChR2/morphine + PDGFRb-Fc = 5	F (1, 20) = 3.545	day x genotype	P=0.0744		BSL:WT - MS vs. BSL:Krt14ChR2 - MS+Fc			ns	0.8053
					F (1, 20) = 10.81	day x treatment	P=0.0037		BSL:WT - MS vs. Day 5 :WT - MS			****	<0.0001
					F (1, 20) = 2.586	genotype x treatment	P=0.1235		BSL:WT - MS vs. Day 5 :WT - MS+Fc			****	<0.0001
					F (1, 20) = 6.066	day x genotype x treatment	P=0.0230		BSL:WT - MS vs. Day 5 :Krt14-ChR2 - MS			****	<0.0001
									BSL:WT - MS vs. Day 5 :Krt14ChR2 - MS+Fc			****	<0.0001
									BSL:WT - MS+Fc vs. BSL:Krt14-ChR2 - MS			ns	0.994
									BSL:WT - MS+Fc vs. BSL:Krt14ChR2 - MS+Fc			ns	0.9254
									BSL:WT - MS+Fc vs. Day 5 :WT - MS			****	<0.0001
									BSL:WT - MS+Fc vs. Day 5 :WT - MS+Fc			****	<0.0001
									BSL:WT - MS+Fc vs. Day 5 :Krt14-ChR2 - MS			****	<0.0001
									BSL:WT - MS+Fc vs. Day 5 :Krt14ChR2 - MS+Fc			****	<0.0001
									BSL:Krt14-ChR2 - MS vs. BSL:Krt14ChR2 - MS+Fc			ns	0.9996
									BSL:Krt14-ChR2 - MS vs. Day 5 :WT - MS			****	<0.0001
									BSL:Krt14-ChR2 - MS vs. Day 5 :WT - MS+Fc			****	<0.0001
									BSL:Krt14-ChR2 - MS vs. Day 5 :Krt14-ChR2 - MS			****	<0.0001
									BSL:Krt14-ChR2 - MS vs. Day 5 :Krt14ChR2 - MS+Fc			***	0.0005
									BSL:Krt14ChR2 - MS+Fc vs. Day 5 :WT - MS			****	<0.0001
									BSL:Krt14ChR2 - MS+Fc vs. Day 5 :WT - MS+Fc			****	<0.0001
									BSL:Krt14ChR2 - MS+Fc vs. Day 5 :Krt14-ChR2 - MS			****	<0.0001
									BSL:Krt14ChR2 - MS+Fc vs. Day 5 :Krt14ChR2 - MS+Fc			**	0.0015
									Day 5 :WT - MS vs. Day 5 :WT - MS+Fc			ns	>0.9999
									Day 5 :WT - MS vs. Day 5 :Krt14-ChR2 - MS			ns	0.7633
									Day 5 :WT - MS vs. Day 5 :Krt14ChR2 - MS+Fc			ns	0.2987
									Day 5 :WT - MS+Fc vs. Day 5 :Krt14-ChR2 - MS			ns	0.4956
									Day 5 :WT - MS+Fc vs. Day 5 :Krt14ChR2 - MS+Fc			ns	0.3321
									Day 5 :Krt14-ChR2 - MS vs. Day 5 :Krt14ChR2 - MS+Fc			**	0.0044
Foot notes: Statistical analysis and results for data presented in Figure 5

## Sheet: SUP FIG 5
Supplementary Table 5. Statistical analysis for Supplementary Figure 5
Figure	Panel	Test		Group-size	Statistic		P value	Pair-wise comparison	Statistic 2
									Test details			Summary	Adjusted P Value
Su.p Fig.5	A	2-Way Mixed ANOVA (Time x Genotype)		Wildtype = 6	F (2, 20) = 0.9381	Time x Genotype	P=0.4079	Sidak's multiple comparison test	Wildtype - Krt14-ChR2
				Krt14-ChR2 = 6	F (2, 20) = 0.8530	Time	P=0.4411		Day 2			ns	0.7926
					F (1, 10) = 4.211	Genotype	P=0.0673		Day 3			ns	0.2799
									Day 4			ns	0.082
Su.p Fig.5	B	2-Way Mixed ANOVA (Time x Genotype)		Wildtype = 6	F (1.538, 15.38) = 2.400	Time x Genotype	P=0.1326	Sidak's multiple comparison test	Wildtype - Krt14-ChR2
				Krt14-ChR2 = 6	F (1.538, 15.38) = 9.356	Time	P=0.0037		Day 2			ns	0.0644
					F (1, 10) = 27.30	Genotype	P=0.0004		Day 3			**	0.0053
									Day 4			**	0.0079
Su.p Fig.5	C	2-Way Mixed ANOVA (Time x Genotype)		Wildtype = 6	F (1.635, 16.35) = 16.80	Time x Genotype	P=0.0002	Sidak's multiple comparison test	Wildtype - Krt14-ChR2
				Krt14-ChR2 = 6	F (1.635, 16.35) = 13.33	Time	P=0.0006		Day 2			ns	0.8478
					F (1, 10) = 123.2	Genotype	P<0.0001		Day 3			*	0.0169
									Day 4			**	0.0012
Su.p Fig.5	D	1-way ANOVA		Vehicle = 7	F (3, 21) = 1.943		P=0.1537	Sidak's multiple comparison test	Vehicle vs. Morphine			ns	0.1249
				Moprhine = 6					WT-BLON vs. Krt14-ChR2-BLON			ns	0.8272
				WT-BLON = 6
				Krt14-ChR2-BLON = 6
Foot notes: Statistical analysis and results for data presented in Figure 5
