# Supplementary material for: Keratinocytes and PDGF-B/PDGFRβ signaling modulate peripheral opioid tolerance
Source: iScience. 2026 Jun 30;29(7):116634. doi: 10.1016/j.isci.2026.116634 (PMC13378143; doi:10.1016/j.isci.2026.116634)
Supplement: Table S7. Excel spreadsheet related to Figures 7 and S5 — Statistical analyses for the data in Figures 7 and S5. [file mmc8.xlsx]

## Sheet: FIG 7
Figure	Panel	Test		Group-size	Statistic		P value	Pair-wise comparison	Statistic 2
									Test details			Summary	Adjusted P Value
7	A	2-Way Mixed ANOVA (time x treatment)		Saline - Moprhine = 6	F (10.01, 66.71) = 61.68	Time x Treatment	P<0.0001	Tukey's multiple comparisons test
				CFA - Moprhine = 6	F (3.335, 66.71) = 593.3	Time	P<0.0001		BSL pre CFA
				CFA - Moprhine+Imatinib 10ug = 6	F (3, 20) = 24.76	Treatment	P<0.0001		Vehicle vs. Imatinib (10μg/20μl)			ns	>0.9999
				CFA - Moprhine+Imatinib 10ug = 6					Vehicle vs. Morphine + Imatinib			ns	0.904
									Vehicle vs. Morphine (15μg/20μl)			ns	0.4721
									Imatinib (10μg/20μl) vs. Morphine + Imatinib			ns	0.8961
									Imatinib (10μg/20μl) vs. Morphine (15μg/20μl)			ns	0.4125
									Morphine + Imatinib vs. Morphine (15μg/20μl)			ns	0.8955
									BSL post CFA
									Vehicle vs. Imatinib (10μg/20μl)			ns	0.9254
									Vehicle vs. Morphine + Imatinib			ns	0.6709
									Vehicle vs. Morphine (15μg/20μl)			ns	0.921
									Imatinib (10μg/20μl) vs. Morphine + Imatinib			ns	0.9604
									Imatinib (10μg/20μl) vs. Morphine (15μg/20μl)			ns	0.9997
									Morphine + Imatinib vs. Morphine (15μg/20μl)			ns	0.9842
									1
									Vehicle vs. Imatinib (10μg/20μl)			ns	0.919
									Vehicle vs. Morphine + Imatinib			****	<0.0001
									Vehicle vs. Morphine (15μg/20μl)			ns	0.1195
									Imatinib (10μg/20μl) vs. Morphine + Imatinib			****	<0.0001
									Imatinib (10μg/20μl) vs. Morphine (15μg/20μl)			ns	0.2005
									Morphine + Imatinib vs. Morphine (15μg/20μl)			***	0.0001
									2
									Vehicle vs. Imatinib (10μg/20μl)			ns	0.9997
									Vehicle vs. Morphine + Imatinib			****	<0.0001
									Vehicle vs. Morphine (15μg/20μl)			ns	0.3748
									Imatinib (10μg/20μl) vs. Morphine + Imatinib			****	<0.0001
									Imatinib (10μg/20μl) vs. Morphine (15μg/20μl)			ns	0.3759
									Morphine + Imatinib vs. Morphine (15μg/20μl)			****	<0.0001
									3
									Vehicle vs. Imatinib (10μg/20μl)			ns	0.5905
									Vehicle vs. Morphine + Imatinib			***	0.0008
									Vehicle vs. Morphine (15μg/20μl)			ns	0.9716
									Imatinib (10μg/20μl) vs. Morphine + Imatinib			***	0.0003
									Imatinib (10μg/20μl) vs. Morphine (15μg/20μl)			ns	0.6374
									Morphine + Imatinib vs. Morphine (15μg/20μl)			***	0.0001
									4
									Vehicle vs. Imatinib (10μg/20μl)			ns	0.9854
									Vehicle vs. Morphine + Imatinib			ns	0.5447
									Vehicle vs. Morphine (15μg/20μl)			ns	0.9993
									Imatinib (10μg/20μl) vs. Morphine + Imatinib			ns	0.8046
									Imatinib (10μg/20μl) vs. Morphine (15μg/20μl)			ns	0.9708
									Morphine + Imatinib vs. Morphine (15μg/20μl)			ns	0.5316
7	B	2-Way Mixed ANOVA (time x treatment)		Saline - Moprhine = 6	F (6.505, 69.38) = 56.08	Time x Treatment	P<0.0001	Tukey's multiple comparisons test	Test details			Summary	Adjusted P Value
				CFA - Moprhine = 6	F (2.168, 69.38) = 228.2	Time	P<0.0001		BSL pre CFA
				CFA - Moprhine+Imatinib 40ug = 6	F (3, 32) = 96.39	Treatment	P<0.0001		Vehicle vs. Imatinib (40μg/20μl)			ns	0.936
				CFA - Moprhine+Imatinib 40ug = 6					Vehicle vs. Moprhine+Imatinib			ns	0.8909
									Vehicle vs. Morphine (15μg/20μl)			ns	0.9943
									Imatinib (40μg/20μl) vs. Moprhine+Imatinib			ns	0.9944
									Imatinib (40μg/20μl) vs. Morphine (15μg/20μl)			ns	0.9849
									Moprhine+Imatinib vs. Morphine (15μg/20μl)			ns	0.9529
									BSL post CFA
									Vehicle vs. Imatinib (40μg/20μl)			ns	0.9089
									Vehicle vs. Moprhine+Imatinib			ns	0.9009
									Vehicle vs. Morphine (15μg/20μl)			ns	0.9015
									Imatinib (40μg/20μl) vs. Moprhine+Imatinib			ns	0.9996
									Imatinib (40μg/20μl) vs. Morphine (15μg/20μl)			ns	>0.9999
									Moprhine+Imatinib vs. Morphine (15μg/20μl)			ns	0.999
									1
									Vehicle vs. Imatinib (40μg/20μl)			**	0.0092
									Vehicle vs. Moprhine+Imatinib			****	<0.0001
									Vehicle vs. Morphine (15μg/20μl)			*	0.01
									Imatinib (40μg/20μl) vs. Moprhine+Imatinib			****	<0.0001
									Imatinib (40μg/20μl) vs. Morphine (15μg/20μl)			ns	0.2013
									Moprhine+Imatinib vs. Morphine (15μg/20μl)			****	<0.0001
									2
									Vehicle vs. Imatinib (40μg/20μl)			*	0.0384
									Vehicle vs. Moprhine+Imatinib			****	<0.0001
									Vehicle vs. Morphine (15μg/20μl)			*	0.039
									Imatinib (40μg/20μl) vs. Moprhine+Imatinib			****	<0.0001
									Imatinib (40μg/20μl) vs. Morphine (15μg/20μl)			ns	0.3155
									Moprhine+Imatinib vs. Morphine (15μg/20μl)			****	<0.0001
									3
									Vehicle vs. Imatinib (40μg/20μl)			ns	0.7792
									Vehicle vs. Moprhine+Imatinib			****	<0.0001
									Vehicle vs. Morphine (15μg/20μl)			ns	0.3531
									Imatinib (40μg/20μl) vs. Moprhine+Imatinib			****	<0.0001
									Imatinib (40μg/20μl) vs. Morphine (15μg/20μl)			ns	0.978
									Moprhine+Imatinib vs. Morphine (15μg/20μl)			****	<0.0001
									4
									Vehicle vs. Imatinib (40μg/20μl)			ns	0.561
									Vehicle vs. Moprhine+Imatinib			***	0.0001
									Vehicle vs. Morphine (15μg/20μl)			ns	0.8719
									Imatinib (40μg/20μl) vs. Moprhine+Imatinib			***	0.0002
									Imatinib (40μg/20μl) vs. Morphine (15μg/20μl)			ns	0.9353
									Moprhine+Imatinib vs. Morphine (15μg/20μl)			***	0.0002
7	C	2-Way Mixed ANOVA (time x treatment)		Sham - Vehicle = 6	F (15.12, 94.49) = 37.90	Time x Treatment	P<0.0001	Tukey's multiple comparisons test	Test details			Summary	Adjusted P Value
				DPI - Vehicle =.6	F (3.779, 94.49) = 336.7	Time	P<0.0001		BSL - Pre-surgery
				DPI - Imatinib (10ug) = 6	F (4, 25) = 228.2	Treatment	P<0.0001		Sham - Vehicle vs. DPI - Vehicle			ns	0.7704
				DPI - Moprhine (10ug) = 6					Sham - Vehicle vs. DPI - Imatinib (10μg)			ns	0.976
				DPI - Moprphine + Imatinib = 6					Sham - Vehicle vs. DPI - Morphine + Imatinib			ns	0.9934
									Sham - Vehicle vs. DPI - Morphine (10μg/5uL)			ns	0.9421
									DPI - Vehicle vs. DPI - Imatinib (10μg)			ns	0.9831
									DPI - Vehicle vs. DPI - Morphine + Imatinib			ns	0.9882
									DPI - Vehicle vs. DPI - Morphine (10μg/5uL)			ns	0.9918
									DPI - Imatinib (10μg) vs. DPI - Morphine + Imatinib			ns	>0.9999
									DPI - Imatinib (10μg) vs. DPI - Morphine (10μg/5uL)			ns	>0.9999
									DPI - Morphine + Imatinib vs. DPI - Morphine (10μg/5uL)			ns	0.9998
									BSL - Post-surgery
									Sham - Vehicle vs. DPI - Vehicle			****	<0.0001
									Sham - Vehicle vs. DPI - Imatinib (10μg)			****	<0.0001
									Sham - Vehicle vs. DPI - Morphine + Imatinib			****	<0.0001
									Sham - Vehicle vs. DPI - Morphine (10μg/5uL)			****	<0.0001
									DPI - Vehicle vs. DPI - Imatinib (10μg)			ns	0.9772
									DPI - Vehicle vs. DPI - Morphine + Imatinib			ns	0.9943
									DPI - Vehicle vs. DPI - Morphine (10μg/5uL)			ns	0.9409
									DPI - Imatinib (10μg) vs. DPI - Morphine + Imatinib			ns	0.9396
									DPI - Imatinib (10μg) vs. DPI - Morphine (10μg/5uL)			ns	0.8891
									DPI - Morphine + Imatinib vs. DPI - Morphine (10μg/5uL)			ns	0.9956
									D1
									Sham - Vehicle vs. DPI - Vehicle			****	<0.0001
									Sham - Vehicle vs. DPI - Imatinib (10μg)			****	<0.0001
									Sham - Vehicle vs. DPI - Morphine + Imatinib			***	0.0002
									Sham - Vehicle vs. DPI - Morphine (10μg/5uL)			***	0.0006
									DPI - Vehicle vs. DPI - Imatinib (10μg)			ns	0.9989
									DPI - Vehicle vs. DPI - Morphine + Imatinib			**	0.0084
									DPI - Vehicle vs. DPI - Morphine (10μg/5uL)			*	0.0329
									DPI - Imatinib (10μg) vs. DPI - Morphine + Imatinib			*	0.0112
									DPI - Imatinib (10μg) vs. DPI - Morphine (10μg/5uL)			*	0.038
									DPI - Morphine + Imatinib vs. DPI - Morphine (10μg/5uL)			ns	0.9965
									D2
									Sham - Vehicle vs. DPI - Vehicle			****	<0.0001
									Sham - Vehicle vs. DPI - Imatinib (10μg)			****	<0.0001
									Sham - Vehicle vs. DPI - Morphine + Imatinib			**	0.0034
									Sham - Vehicle vs. DPI - Morphine (10μg/5uL)			**	0.0017
									DPI - Vehicle vs. DPI - Imatinib (10μg)			ns	0.0621
									DPI - Vehicle vs. DPI - Morphine + Imatinib			***	0.0009
									DPI - Vehicle vs. DPI - Morphine (10μg/5uL)			**	0.0054
									DPI - Imatinib (10μg) vs. DPI - Morphine + Imatinib			**	0.002
									DPI - Imatinib (10μg) vs. DPI - Morphine (10μg/5uL)			*	0.0118
									DPI - Morphine + Imatinib vs. DPI - Morphine (10μg/5uL)			ns	0.6932
									D3
									Sham - Vehicle vs. DPI - Vehicle			****	<0.0001
									Sham - Vehicle vs. DPI - Imatinib (10μg)			****	<0.0001
									Sham - Vehicle vs. DPI - Morphine + Imatinib			***	0.0002
									Sham - Vehicle vs. DPI - Morphine (10μg/5uL)			****	<0.0001
									DPI - Vehicle vs. DPI - Imatinib (10μg)			ns	0.6061
									DPI - Vehicle vs. DPI - Morphine + Imatinib			****	<0.0001
									DPI - Vehicle vs. DPI - Morphine (10μg/5uL)			*	0.0152
									DPI - Imatinib (10μg) vs. DPI - Morphine + Imatinib			***	0.0002
									DPI - Imatinib (10μg) vs. DPI - Morphine (10μg/5uL)			ns	0.123
									DPI - Morphine + Imatinib vs. DPI - Morphine (10μg/5uL)			**	0.0058
									D4
									Sham - Vehicle vs. DPI - Vehicle			****	<0.0001
									Sham - Vehicle vs. DPI - Imatinib (10μg)			****	<0.0001
									Sham - Vehicle vs. DPI - Morphine + Imatinib			***	0.0006
									Sham - Vehicle vs. DPI - Morphine (10μg/5uL)			****	<0.0001
									DPI - Vehicle vs. DPI - Imatinib (10μg)			ns	0.9651
									DPI - Vehicle vs. DPI - Morphine + Imatinib			****	<0.0001
									DPI - Vehicle vs. DPI - Morphine (10μg/5uL)			ns	0.4112
									DPI - Imatinib (10μg) vs. DPI - Morphine + Imatinib			****	<0.0001
									DPI - Imatinib (10μg) vs. DPI - Morphine (10μg/5uL)			ns	0.7427
									DPI - Morphine + Imatinib vs. DPI - Morphine (10μg/5uL)			***	0.0001
									D5
									Sham - Vehicle vs. DPI - Vehicle			****	<0.0001
									Sham - Vehicle vs. DPI - Imatinib (10μg)			****	<0.0001
									Sham - Vehicle vs. DPI - Morphine + Imatinib			**	0.0023
									Sham - Vehicle vs. DPI - Morphine (10μg/5uL)			****	<0.0001
									DPI - Vehicle vs. DPI - Imatinib (10μg)			ns	0.6707
									DPI - Vehicle vs. DPI - Morphine + Imatinib			***	0.0004
									DPI - Vehicle vs. DPI - Morphine (10μg/5uL)			ns	0.3116
									DPI - Imatinib (10μg) vs. DPI - Morphine + Imatinib			**	0.0015
									DPI - Imatinib (10μg) vs. DPI - Morphine (10μg/5uL)			ns	0.6339
									DPI - Morphine + Imatinib vs. DPI - Morphine (10μg/5uL)			***	0.0009

## Sheet: Sup.Fig7
Supplementary Table 7B. Statistical analyses for Supllemental Figure 7
Figure	Panel	Test		Group-size	Statistic		P value	Pair-wise comparison	Statistic 2
									Test details			Summary	Adjusted P Value
Sup Fig.7A	CFA left (ispsilateral)	2-Way Mixed ANOVA (Morphine dose x treatment)		Saline - Morphine = 6	F (6.506, 43.37) = 90.15	Morphine dose x Treatment	P<0.0001	Not computed
				CFA - Morphine = 6	F (2.169, 43.37) = 511.8	Morphine dose	P<0.0001
				CFA - Morphine+Imatinib 10ug = 6	F (3, 20) = 4038	Treatment	P<0.0001
				CFA - Morphine+Imatinib 10ug = 6
Sup Fig.7A	CFA right (contralateral)	2-Way Mixed ANOVA (Morphine dose x treatment)		Saline - Morphine = 6	F (8.326, 55.51) = 6.537	Morphine dose x Treatment	P<0.0001	Not computed
				CFA - Morphine = 6	F (2.775, 55.51) = 22.92	Morphine dose	P<0.0001
				CFA - Moprhine+Imatinib 10ug = 6	F (3, 20) = 8.330	Treatment	P=0.0009
				CFA - Moprhine+Imatinib 10ug = 6
Sup Fig.7B	DPI left (ispsilateral)	2-Way Mixed ANOVA (Morphine dose x treatment)		DPI Morphine = 5	F (2.167, 17.34) = 2.704	Morphine dose x Treatment	P=0.0916	Not computed
				DPI Morphine + Imatinib 10ug = 5	F (2.167, 17.34) = 51.37	Morphine dose	P<0.0001
					F (1, 8) = 19.41	Treatment	P=0.0023
Sup Fig.7B	DPI right (contralateral)	2-Way Mixed ANOVA (Morphine dose x treatment)		DPI Morphiine = 5	F (3.057, 24.45) = 0.1754	Morphine dose x Treatment	P=0.9148	Not computed
				DPI Morphine + Imatinib 10ug = 5	F (3.057, 24.45) = 1.954	Morphine dose	P=0.1465
					F (1, 8) = 1.389	Treatment	P=0.2725
